# Supplementary material for: Assessment of disinfectant efficacy in reducing microbial growth
Source: PLoS One. 2022 Jun 27;17(6):e0269850. doi: 10.1371/journal.pone.0269850 (PMC9236243; doi:10.1371/journal.pone.0269850)
Supplement: S1 Data — (XLSX) [file pone.0269850.s008.xlsx]

## Sheet: Table 1 - All prodcuts
Hand Sanitizer Product #	Category	Concentration as Labeled in the Bottle	Ethanol %	Isopropyl %	Glycerin content %
Product 1	Alcohol-based	Ethanol 70% v/v	75.4	--	0.32
Product 2	Alcohol-based	Ethanol 70-80 v/v	85.38	--	1.55
Product 3	Alcohol-based	Ethanol 70 v/v	80.94	--	1.21
Product 4	Alcohol-based	Ethanol 70 v/v	82.13	--	1.34
Product 5	Alcohol-based	Ethanol 70 v/v	87	--	1.06
Product 6	Alcohol-based	Ethanol 70 v/v	80	--	1.19
Product 7	Alcohol-based	Ethanol 70 v/v	60	--	1.07
Product 8	Alcohol-based	Ethanol 70 v/v	77	--	0.41
Product 9	Mixed	1% Chlorhexidine Gluconate, 1% Hexamidine, 3% Chlorocresol	--	--	N.D*
Product 10	Mixed	4% Chlorhexidine Gluconate, 4% w/v Isopropyl Alcohol	--	4.7	0.37
Product 11	Chlorohexidine-based	Chlorhexidine Gluconate 2%	--	--	0.36
Product 12	Chlorohexidine-based	Chlorhexidine Gluconate 4%	--	--	0.33
Product 13	Mixed	Chlorhexidine Gluconate 0.5%, Isopropyl Alcohol 70% w/v	--	100	N.D*
Product 14	Mixed	Chlorhexidine Gluconate 0.5%, Isopropyl Alcohol 70% w/v	--	93	N.D*
Product 15	Alcohol-based	Ethanol 70 v/v	77	--	0.92
Product 16	Alcohol-based	Ethanol 70 v/v	92	--	1.66
Product 17	Alcohol-based	Isopropyl 70% v/v	--	91	N.D*
Product 18	Alcohol-based	Ethanol 70-80% v/v	87.2	--	1.19
		Note: N.D* in Table 1 denoted that glycerine content was not detected by GC-MS as either there was no peak found at the same retention time, or the library results do not match the glycerine spectrum

## Sheet: Table 2 - MIC Summary
Hand Sanitizer Product #	MIC (%) of Tested Sanitizers Against Reference Strains					MIC (%) of Tested Sanitizers Against Clinical Isolates
	Gram-negative			Gram-positive		Gram-negative			Gram-positive
	P.aeruginosa	E.coli	S.enteritidis	S. aureus	E.faecalis	P.aeruginosa	E.coli	S.enteritidis	S. aureus	E.faecalis
Product 1	25	25	25	50	75	25	25	50	50	75
Product 2	25	50	50	75	75	25	50	50	75	75
Product 3	75	50	50	50	75	25	50	50	75	75
Product 4	50	25	25	50	100	25	50	25	50	75
Product 5	25	50	50	75	100	50	50	50	75	75
Product 6	25	50	50	75	75	50	50	50	75	75
Product 7	50	50	50	75	75	50	50	50	75	75
Product 8	25	50	50	75	75	50	50	50	100	75
Product 9	50	25	25	50	50	50	50	25	12.5	50
Product 10	0.78	0.78	0.78	0.78	0.78	0.78	0.78	0.78	0.78	0.78
Product 11	0.78	0.78	0.78	0.78	0.78	0.78	0.78	0.78	0.78	0.78
Product 12	0.78	0.78	0.78	0.78	0.78	0.78	0.78	0.78	0.78	0.78
Product 13	1.56	0.78	0.78	0.78	1.56	0.78	0.78	0.78	0.78	1.56
Product 14	0.78	0.78	0.78	0.78	1.56	0.78	0.78	0.78	0.78	0.78
Product 15	25	25	50	75	75	25	25	50	100	75
Product 16	50	50	50	75	75	50	50	25	100	75
Product 17	25	25	50	50	75	25	25	25	100	75
Product 18	50	50	50	75	75	25	50	50	100	75

## Sheet: Table 3- MBC&CFU ml Summary
Hand Sanitizer Product #	MBC&CFU/ml	MBC (%) of Tested Sanitizers Against Reference Strains					MBC (%) of Tested Sanitizers Against Clinical Isolates
		Gram-negative			Gram-positive		Gram-negative			Gram-positive
		P.aeruginosa	E.coli	S.enteritidis	S. aureus	E.faecalis	P.aeruginosa	E.coli	S.enteritidis	S. aureus	E.faecalis
Product 1	MBC%	12.5	12.5	12.5	25	50	12.5	12.5	25	25	50
	CFU/ml	74	55	TMCC	300	56	65	42	TMCC	77	50
Product 2	MBC%	12.5	25	25	50	50	12.5	25	25	50	50
	CFU/ml	81	53	120	TMCC	53	71	80	250	85	46
Product 3	MBC%	50	25	25	25	50	12.5	25	25	50	50
	CFU/ml	TMCC	43	100	280	TMCC	TMCC	43	260	TMCC	TMCC
Product 4	MBC%	25	12.5	12.5	25	75	12.5	25	12.5	25	50
	CFU/ml	400	TMCC	TMCC	TMCC	TMCC	TMCC	16	TMCC	TMCC	TMCC
Product 5	MBC%	12.5	25	25	50	75	25	25	25	50	50
	CFU/ml	TMCC	290	63	TMCC	TMCC	TMCC	TMCC	280	TMCC	TMCC
Product 6	MBC%	12.5	25	25	50	50	25	25	25	50	50
	CFU/ml	TMCC	TMCC	TMCC	TMCC	TMCC	250	TMCC	200	TMCC	TMCC
Product 7	MBC%	25	25	25	50	50	25	25	25	50	50
	CFU/ml	350	TMCC	TMCC	TMCC	TMCC	TMCC	260	300	TMCC	TMCC
Product 8	MBC%	12.5	25	25	50	50	25	25	25	75	50
	CFU/ml	TMCC	TMCC	TMCC	TMCC	TMCC	200	TMCC	180	158	TMCC
Product 9	MBC%	25	12.5	12.5	25	25	25	25	12.5	6.25	25
	CFU/ml	TMCC	TMCC	TMCC	TMCC	TMCC	TMCC	TMCC	TMCC	TMCC	41
Product 10	MBC%	No	No	No	No	No	No	No	No	No	No
	CFU/ml	--	--	--	--	--	--	--	--	--	--
Product 11	MBC%	No	No	No	No	No	No	No	No	No	No
	CFU/ml	--	--	--	--	--	--	--	--	--	--
Product 12	MBC%	No	No	No	No	No	No	No	No	No	No
	CFU/ml	--	--	--	--	--	--	--	--	--	--
Product 13	MBC%	No	No	No	No	No	No	No	No	No	No
	CFU/ml	--	--	--	--	--	--	--	--	--	--
Product 14	MBC%	No	No	No	No	No	No	No	No	No	No
	CFU/ml	--	--	--	--	--	--	--	--	--	--
Product 15	MBC%	12.5	12.5	25	50	50	12.5	12.5	25	75	50
	CFU/ml	TMCC	TMCC	TMCC	TMCC	5	TMCC	TMCC	TMCC	TMCC	TMCC
Product 16	MBC%	25	25	25	50	50	25	25	12.5	75	50
	CFU/ml	TMCC	TMCC	250	TMCC	TMCC	TMCC	TMCC	48	TMCC	TMCC
Product 17	MBC%	12.5	12.5	25	25	50	12.5	12.5	12.5	75	50
	CFU/ml	150	TMCC	200	TMCC	TMCC	84	TMCC	TMCC	TMCC	TMCC
Product 18	MBC%	25	25	25	50	50	12.5	25	25	75	50
	CFU/ml	TMCC	TMCC	TMCC	TMCC	TMCC	TMCC	24	TMCC	83	TMCC
			Note:	TMCC = to many colony count
				No = there is no minimum bactericidal concentration (the product did not have a MBC at any concentration)

## Sheet: Table 4- Glycerine&Alcohol Corl
				Reference Strains										Clinical Isolates
				Gram-negative						Gram-positive				Gram-negative						Gram-positive
				P.aeruginosa		E.coli		S.enteritidis		S. aureus		E.faecalis		P.aeruginosa		E.coli		S.enteritidis		S. aureus		E.faecalis
	Product #	Alcohol %	Glycerin %	MIC %	mean MIC %	MIC %	mean MIC %	MIC %	mean MIC %	MIC %	mean MIC %	MIC %	mean MIC %	MIC %	mean MIC %	MIC %	mean MIC %	MIC %	mean MIC %	MIC %	mean MIC %	MIC %	mean MIC %
Products that have Glycerin % < 1.45%*	Product 1	75% Ethanol	0.32	25	38.8889	25	41.6667	25	44.4444	50	66.6667	75	80.5556	25	36.1111	25	44.4444	50	47.2222	50	77.7778	75	75
	Product 3	80% Ethanol	1.21	75		50		50		50		75		25		50		50		75		75
	Product 4	82% Ethanol	1.34	50		25		25		50		100		25		50		25		50		75
	Product 5	87% Ethanol	1.06	25		50		50		75		100		50		50		50		75		75
	Product 6	80% Ethanol	1.19	25		50		50		75		75		50		50		50		75		75
	Product 7	60% Ethanol	1.07	50		50		50		75		75		50		50		50		75		75
	Product 8	77% Ethanol	0.41	25		50		50		75		75		50		50		50		100		75
	Product 15	77% Ethanol	0.92	25		25		50		75		75		25		25		50		100		75
	Product 18	87% Ethanol	1.19	50		50		50		75		75		25		50		50		100		75
Products that have Glycerin % >1.45%*	Product 2	85% Ethanol	1.55	25	37.5	50	50	50	50	75	75	75	75	25	37.5	50	50	50	37.5	75	87.5	75	75
	Product 16	92% Ethanol	1.66	50		50		50		75		75		50		50		25		100		75
	Organism	Glycerine > 1.45 %	Glycerine < 1.45 %	p-value	Summary
		MIC % (Mean)*	MIC % (Mean)*
Reference Strains	P. aeruginosa	37.5	38.88	0.7896	ns**
	E. coli	50	41.66
	S. enteritidis	75	44.44
	S. aureus	75	66.66
	E. faecalis	75	80.55
Clinical Isolates	P. aeruginosa	37.5	36.11	0.9189	ns
	E. coli	50	44.44
	S. enteritidis	37.5	47.22
	S. aureus	87.5	77.77
	E. faecalis	75	75
	* MIC % (mean) represents the mean for all the disinfectant products that have a glycerine % above or below the recommended % by the WHO (1.45 %).
	** ns, non-significant

## Sheet: TableS1- MIC with mean OD & SD
Hand Sanitizer Product #	Organism	Reference Strains					Clinical Isolates
		Gram-negative			Gram-positive		Gram-negative			Gram-negative
		P.aeruginosa	E. coli	S.enteritidis	S. aureus	E.faecalis	P.aeruginosa	E. coli	S.enteritidis	S. aureus	E.faecalis
Product 1	mean OD	0.0189333	0.0179667	0.0276833	0.0199	0.0572333	0.0272	0.0246333	0.0189667	0.0250667	0.0572333
	± SD	0.000360555	0.0006245	0.0110002	0.0011	0.00519711	0.0016773	0.0042004	0.0020664	0.00434089	0.00519711
	MIC %	25	25	25	50	75	25	25	50	50	75
Product 2	mean OD	0.1703	0.178733	0.18645	0.2034	0.14	0.0977667	0.217067	0.471933	0.2034	0.14
	± SD	0.00759364	0.0183372	0.0127812	0.021001	0.0193764	0.045084	0.0314285	0.0481897	0.021001	0.0193764
	MIC %	25	50	50	75	75	25	50	50	75	75
Product 3	mean OD	0.0681667	0.0515333	0.0684167	0.056	0.0998667	0.0411	0.0883333	0.0517	0.0891667	0.0998667
	± SD	0.0075162	0.00118462	0.00456216	0.00664605	0.0133822	0.000763763	0.0636897	0.00128582	0.00799937	0.0133822
	MIC %	75	50	50	50	75	25	50	50	75	75
Product 4	mean OD	0.0590667	0.0458333	0.0606167	0.0619667	0.131967	0.0431	0.056	0.0502333	0.0554667	0.131967
	± SD	0.00401539	0.00142945	0.00162891	0.00655922	0.00567656	0.00376475	0.00452806	0.00690097	0.0041138	0.00567656
	MIC %	50	25	25	50	100	25	50	25	50	75
Product 5	mean OD	0.0881	0.1063	0.0527667	0.1292	0.164567	0.1025	0.140067	0.0965	0.1292	0.164567
	± SD	0.0132851	0.0115547	0.0165581	0.0168536	0.00662143	0.0117286	0.0267741	0.0121533	0.0168536	0.00662143
	MIC %	25	50	50	75	100	50	50	50	75	75
Product 6	mean OD	0.0711333	0.0929667	0.0670333	0.267567	0.136133	0.164067	0.105533	0.107833	0.267567	0.136133
	± SD	0.00463609	0.00393107	0.00692917	0.140877	0.00376431	0.0937482	0.000680686	0.017166	0.140877	0.00376431
	MIC %	25	50	50	75	75	50	50	50	75	75
Product 7	mean OD	0.0232333	0.0444333	0.0329	0.0735667	0.0906	0.0453	0.0485667	0.0443333	0.0735667	0.0906
	± SD	0.000702377	0.00215484	0.00240278	0.00245561	0.00521664	0.00230651	0.00132035	0.00563205	0.00245561	0.00521664
	MIC %	50	50	50	75	75	50	50	50	75	75
Product 8	mean OD	0.0187333	0.0339	0.0227333	0.0402333	0.0872	0.0211	0.0349333	0.0263333	0.0743	0.0872
	± SD	0.000960902	0.0106226	0.00249065	0.00126623	0.00185023	0.0014	0.000929157	0.00221133	0.0086	0.00185023
	MIC %	25	50	50	75	75	50	50	50	100	75
Product 9	mean OD	0.0389	0.0072	0.0044	0.042	0.0347	0.0606	0.0465	0.00696667	0.00913333	0.0550667
	± SD	0.0033	0.0008	0.0016	0.0087	0.0011	0	0.00605062	0.000680686	0.00130512	0.00753193
	MIC %	50	25	25	50	50	68	50	25	12.5	50
Product 10	mean OD	0.017	0.0267	0.0242	0.0244	0.0318	0.0186	0.0385333	0.0786667	0.0479667	0.0409667
	± SD	0.0389	0.0175	0.00419	0.0047	0.0033	0.00688501	0.0106275	0.00410406	0.00355106	0.00387427
	MIC %	0.78	0.78	0.78	0.78	0.78	0.78	0.78	0.78	0.78	0.78
Product 11	mean OD	0.0150667	0.0107	0.0133	0.0106	0.0118	0.0129	0.0223	0.0128333	0.0165667	0.0160667
	± SD	0.00208	0.0009	0.00209	0.0019	0.0011	0.00231157	0.00298664	0.00219317	0.00314325	0.00202237
	MIC %	0.78	0.78	0.78	0.78	0.78	0.78	0.78	0.78	0.78	0.78
Product 12	mean OD	0.0382	0.0385	0.0472	0.0484	0.0504	0.0795	0.0478	0.0673	0.0574	0.0522333
	± SD	0.0006	0.0044	0.0056	0.00364	0.00431	0.00985343	0.0128726	0.0287698	0.00436616	0.0037072
	MIC %	0.78	0.78	0.78	0.78	0.78	0.78	0.78	0.78	0.78	0.78
Product 13	mean OD	0.0348	0.0097	0.0088	0.0085	0.0096	0.0441	0.0128	0.00903333	0.0107	0.0108667
	± SD	0.0467	0.00267	0.00102	0.0005	0.00085	0.000519615	0.00102144	0.0001	0.000152753	0.0002
	MIC %	1.56	0.78	0.78	0.78	0.78	0.78	0.78	0.78	0.78	1.56
Product 14	mean OD	0.0082	0.0143333	0.009	0.009	0.0103667	0.0448667	0.0125667	0.0093	0.0105667	0.0106
	± SD	0.0004	0.01045	0.00105357	0.0001	0.00138924	0.00100167	0.000556776	0.000737111	5.7735e-05	5.7735e-05
	MIC %	0.78	0.78	0.78	0.78	1.56	0.78	0.78	0.78	0.78	0.78
Product 15	mean OD	0.0681	0.054	0.0744	0.123633	0.1412	0.1021	0.0593333	0.0837333	0.123633	0.1412
	± SD	0.0075	0.0016	0.00553805	0.0145194	0.00611746	0.00684398	0.00175024	0.00166433	0.0145194	0.00611746
	MIC %	25	25	50	75	75	0.78	0.78	50	100	75
Product 16	mean OD	0.0898	0.0947	0.0270667	0.0651333	0.121933	0.204567	0.158167	0.0448667	0.0651333	0.121933
	± SD	0.0175	0.00391067	0.00233524	0.0202944	0.0031225	0.231809	0.139203	0.00165227	0.0202944	0.0031225
	MIC %	50	50	50	75	75	25	25	25	100	75
Product 17	mean OD	0.0083	0.0072	0.00896667	0.00806667	0.0081	0.00823333	0.0119667	0.0081	0.00856667	0.0085
	± SD	0.001	0.000550757	0.00155349	0.000781025	0.000404145	0.000321455	0.000971253	0.000305505	0.0001	0.000404145
	MIC %	50	25	50	50	75	50	50	25	100	75
Product 18	mean OD	0.3131	0.3189	0.3325	0.00856667	0.0081	0.2193	0.3264	0.2431	0.00816667	0.0081
	± SD	0.0491	0.0388	0.1223	0.000404145	0.000404145	0.025	0.0258	0.0256	0.00045	0.000404145
	MIC %	50	50	50	75	75	25	25	50	100	75

## Sheet: TableS2- MBC with mean OD & SD
Hand Sanitizer Product #	Organism	Reference Strains					Clinical Isolates
		Gram-negative			Gram-positive		Gram-negative			Gram-negative
		P.aeruginosa	E. coli	S.enteritidis	S. aureus	E.faecalis	P.aeruginosa	E. coli	S.enteritidis	S. aureus	E.faecalis
Product 1	mean OD	0.0116667	0.0153333	0.0436167	0.0155333	0.0229	0.0140333	0.0216333	0.0144667	0.0618	0.0138333
	± SD	0.00140119	0.00277909	0.0475193	0.000929157	0.00126623	0.000907377	0.00999266	0.00193132	0.0513	0.00057735
	MBC %	12.5	12.5	12.5	25	50	12.5	12.5	25	25	50
Product 2	mean OD	0.0431333	0.1249	0.14045	0.172	0.232	0.0239333	0.160867	0.104533	0.440667	0.198933
	± SD	0.00808517	0.00317857	0.0075743	0.0209817	0.020763	0.00115036	0.0200007	0.0853408	0.0285029	0.0462788
	MBC %	12.5	25	25	50	50	12.5	25	25	50	50
Product 3	mean OD	0.0593	0.0445	0.0513833	0.0399	0.0508667	0.0112667	0.0443	0.0488333	0.144833	0.0440333
	± SD	0.00381357	0.00130128	0.0120143	0.00600999	0.00421545	0.0006245	0.00571168	0.0119872	0.158577	0.0012741
	MBC %	50	25	25	25	50	12.5	25	25	50	50
Product 4	mean OD	0.0382	0.163333	0.02785	0.0422333	0.0517333	0.0092	0.0459333	0.0721	0.0481667	0.1406
	± SD	0.0109715	0.0832697	0.00462925	0.00735278	0.00462853	0.000737111	0.00238607	0.0712	0.00731049	0.168268
	MBC %	25	12.5	12.5	25	75	12.5	25	12.5	25	50
Product 5	mean OD	0.0166333	0.0673	0.252933	0.0948333	0.0728333	0.0385	0.0813333	0.0632333	0.119467	0.147333
	± SD	0.00460471	0.00673573	0.0131705	0.00623859	0.0465508	0.0036	0.0686196	0.0132242	0.0246159	0.0552524
	MBC %	12.5	25	25	50	75	25	25	25	50	50
Product 6	mean OD	0.0229	0.0570333	0.022	0.0876	0.0466333	0.0435333	0.0668333	0.2355	0.102	0.1377
	± SD	0.001823	0.00110604	0.000665833	0.00319427	0.00305996	0.00797392	0.00702662	0.294602	0.00505074	0.069812
	MBC %	12.5	25	25	50	50	25	25	25	50	50
Product 7	mean OD	0.0187667	0.0282333	0.0196333	0.0410333	0.0774	0.0656667	0.0348333	0.3096	0.0544667	0.0920667
	± SD	0.00147309	0.00085049	0.00223681	0.00808764	0.0240271	0.0548497	0.00371663	0.42096	0.00646632	0.00795885
	MBC %	25	25	25	50	50	25	25	25	50	50
Product 8	mean OD	0.0111667	0.0154333	0.203367	0.0242667	0.0975667	0.016	0.0218667	0.0342	0.0402	0.0340333
	± SD	0.00043589	0.00387169	0.157085	0.00214554	0.115889	0.0007	0.00266896	0.0196207	0.0013	0.0116693
	MBC %	12.5	25	25	50	50	25	25	25	75	50
Product 9	mean OD	0.4501	0.1833	0.0071	0.0061	0.0087	0.4315	0.1926	0.0991	0.00933333	0.0102
	± SD	0.1589	0.0248	0.000351188	0.0007	0.0004	0.3041	0.0535	0.0807	0.0011	0.0003
	MBC %	25	12.5	12.5	25	25	25	25	12.5	6.25	25
Product 10	mean OD	--*	--	--	--	--	--	--	--	--	--
	± SD	--	--	--	--	--	--	--	--	--	--
	MBC %	No**	No	No	No	No	No	No	No	No	No
Product 11	mean OD	--	--	--	--	--	--	--	--	--	--
	± SD	--	--	--	--	--	--	--	--	--	--
	MBC %	No	No	No	No	No	No	No	No	No	No
Product 12	mean OD	--	--	--	--	--	--	--	--	--	--
	± SD	--	--	--	--	--	--	--	--	--	--
	MBC %	No	No	No	No	No	No	No	No	No	No
Product 13	mean OD	0.0348	--	--	--	0.0084	--	--	--	--	0.0108
	± SD	0.046	--	--	--	0.0003	--	--	--	--	0.0001
	MBC %	0.78	No	No	No	0.78	No	No	No	No	0.78
Product 14	mean OD	--	--	--	--	0.0094	--	--	--	--	--
	± SD	--	--	--	--	0.0006	--	--	--	--	--
	MBC %	No	No	No	No	0.78	No	No	No	No	No
Product 15	mean OD	0.0216667	0.059	0.0241667	0.0897333	0.0690333	0.0495	0.1939	0.0561333	0.110033	0.0810333
	± SD	0.00473533	0.0372517	0.00710587	0.012984	0.00262742	0.0001	0.200886	0.0015	0.00899685	0.00257358
	MBC %	12.5	12.5	25	50	50	12.5	12.5	25	75	50
Product 16	mean OD	0.0497	0.0501333	0.0251	0.0682667	0.0504333	0.0495333	0.0517667	0.0413667	0.110467	0.163767
	± SD	0.015	0.019902	0.0044643	0.00913291	0.0190738	0.0128539	0.00755667	0.0345848	0.00248797	0.0377536
	MBC %	25	25	25	50	50	25	25	12.5	75	50
Product 17	mean OD	0.009	0.0098	0.0092	0.097	0.0393	0.00876667	0.0118	0.00813333	0.0437667	0.0253667
	± SD	0.0005	0.00167432	0.0013	0.0007	0.00395517	0.0001	0.000754983	0.000665833	0.00459021	0.0135503
	MBC %	12.5	12.5	25	25	50	12.5	12.5	12.5	75	50
Product 18	mean OD	0.3003	0.28	0.0791	0.3177	0.3754	0.0761	0.3627	0.2714	0.0437	0.5002
	± SD	0.0199	0.0068	0.0488	0.0343	0.1155	0.0071	0.103	0.0178	0.0045	0.1401
	MBC %	25	25	25	50	50	12.5	25	25	75	50
		* no mean and SD
		** No, there was no MBC value of the tested serial dilutions.

## Sheet: Raw Data - Reference Strains
												MIC	MBC	Blank
P.aeruginosa ST 27853
Raw number	Concentration of disinfectant (serial dilution; A.K.A MIC%)	Sample 1					Sample 2					Sample 3					Sample 4					Sample 5					Sample 6					Sample 7					Sample 8					Sample 9					Sample 10
		Replicate # 1	Replicate # 2	Replicate # 3	Mean	Std	Replicate # 1	Replicate # 2	Replicate # 3	Mean	Std	Replicate # 1	Replicate # 2	Replicate # 3	Mean	Std	Replicate # 1	Replicate # 2	Replicate # 3	Mean	Std	Replicate # 1	Replicate # 2	Replicate # 3	Mean	Std	Replicate # 1	Replicate # 2	Replicate # 3	Mean	Std	Replicate # 1	Replicate # 2	Replicate # 3	Mean	Std	Replicate # 1	Replicate # 2	Replicate # 3	Mean	Std	Replicate # 1	Replicate # 2	Replicate # 3	Mean	Std	Replicate # 1	Replicate # 2	Replicate # 3
A	1	--	--	--	--	--	--	--	--	--	--	--	--	--	--	--	--	--	--	--	--	--	--	--	--	--	--	--	--	--	--	--	--	--	--	--	--	--	--	--	--	--	--	--	--	--	--	--	--
B	0.75	--	--	--	--	--	--	--	--	--	--	0.0619	0.0661	0.0765	0.0681667	0.0075162	--	--	--	--	--	--	--	--	--	--	--	--	--	--	--	--	--	--	--	--	--	--	--	--	--	--	--	--	--	--	--	--	--
C	0.5	0.0233333	0.0216333	0.0229333	0.0226333	0.000888819	0.143733	0.164733	0.170333	0.1596	0.0140233	0.0635333	0.0561333	0.0582333	0.0593	0.00381357	0.0634333	0.0555333	0.0582333	0.0590667	0.00401539	0.100367	0.0858667	0.0945667	0.0936	0.00729817	0.0890667	0.0839667	0.0884667	0.0871667	0.00278747	0.0239667	0.0231667	0.0225667	0.0232333	0.000702377	0.0223667	0.0243667	0.0342667	0.027	0.00637207	0.0407667	0.0350667	0.0408667	0.0389	0.00332014	0.135167	0.198767	0.166167
D	0.25	0.0190333	0.0192333	0.0185333	0.0189333	0.000360555	0.174833	0.161533	0.174533	0.1703	0.00759364	0.0349333	0.0361333	0.0409333	0.0373333	0.0031749	0.0303333	0.0335333	0.0507333	0.0382	0.0109715	0.0791667	0.103367	0.0817667	0.0881	0.0132851	0.0680667	0.0688667	0.0764667	0.0711333	0.00463609	0.0171667	0.0190667	0.0200667	0.0187667	0.00147309	0.0185667	0.0178667	0.0197667	0.0187333	0.000960902	0.440767	0.296167	0.613567	0.450167	0.158909	0.0140667	0.0161667	0.0152667
E	0.125	0.0102333	0.0130333	0.0117333	0.0116667	0.00140119	0.0502333	0.0343333	0.0448333	0.0431333	0.00808517	0.0277333	0.0223333	0.0246333	0.0249	0.00270986	0.0267333	0.0263333	0.0184333	0.0238333	0.00468081	0.0128667	0.0152667	0.0217667	0.0166333	0.00460471	0.0225667	0.0248667	0.0212667	0.0229	0.001823	0.0104667	0.0116667	0.0117667	0.0113	0.000723418	0.0114667	0.0113667	0.0106667	0.0111667	0.00043589	0.176267	0.110867	0.171567	0.1529	0.0364777	0.0111667	0.0114667	0.0117667
F	0.0625	0.0836333	0.0259333	0.0215333	0.0437	0.0346532	0.0260333	0.0276333	0.0262333	0.0266333	0.00087178	0.0314333	0.0217333	0.0222333	0.0251333	0.00546168	0.0222333	0.0237333	0.0455333	0.0305	0.0130408	0.124967	0.0395667	0.0263667	0.0636333	0.0535247	0.0225667	0.0213667	0.0231667	0.0223667	0.000916515	0.0199667	0.0217667	0.0226667	0.0214667	0.00137477	0.0276667	0.0289667	0.0709667	0.0425333	0.0246326	1.01407	1.41327	1.07227	1.16653	0.21565	0.00926667	0.00966667	0.00976667
G	0.0313	0.552433	0.545133	0.470133	0.522567	0.0455551	0.665333	0.666833	0.635133	0.655767	0.0178847	0.432033	0.418933	0.408033	0.419667	0.0120168	0.424933	0.467133	0.686633	0.526233	0.140504	0.806167	0.738467	0.588867	0.711167	0.111193	0.390467	0.364567	0.382267	0.3791	0.0132372	0.463567	0.526467	0.577367	0.522467	0.0570054	0.566067	0.579267	0.701067	0.615467	0.074425	0.949167	0.788967	0.938467	0.8922	0.0895626	0.00826667	0.00986667	0.00976667
H	0.0156	0.738233	0.755433	0.727133	0.740267	0.0142591	0.828333	0.830833	0.804233	0.821133	0.0146891	0.748433	0.765133	0.769633	0.761067	0.0111698	0.763733	0.733533	0.779733	0.759	0.0234609	0.831467	0.780667	0.774067	0.7954	0.0314085	0.754867	0.825767	0.836267	0.805633	0.0442776	0.819967	0.841967	0.876467	0.846133	0.0284795	0.860567	0.898267	0.863267	0.874033	0.0210301	0.927067	0.939167	0.891967	0.9194	0.0245162	0.0163667	0.0241667	0.0372667
I	0.0078	0.948733	0.842533	0.760333	0.850533	0.0944544	0.820733	0.810933	0.864833	0.832167	0.0287114	0.734333	0.763833	0.812533	0.770233	0.0394909	0.823633	0.846833	0.882233	0.8509	0.0295109	0.983467	0.878867	0.791267	0.884533	0.0962252	0.788867	0.820767	0.842667	0.817433	0.0270545	0.835767	0.855067	0.888767	0.859867	0.0268241	0.880467	0.963567	0.974167	0.9394	0.0513122	1.06317	0.920867	0.795067	0.926367	0.134135	0.0138667	0.0159667	0.0213667
		-0.000766667	0.00113333	-0.000366667																		-0.000533333	0.000366667	0.000166667
		Blank																				Blank
E.coli ST 25922
Raw number	Concentration of disinfectant (serial dilution; A.K.A MIC%)	Sample 1					Sample 2					Sample 3					Sample 4					Sample 5					Sample 6					Sample 7					Sample 8					Sample 9					Sample 10
		Replicate # 1	Replicate # 2	Replicate # 3	Mean	Std	Replicate # 1	Replicate # 2	Replicate # 3	Mean	Std	Replicate # 1	Replicate # 2	Replicate # 3	Mean	Std	Replicate # 1	Replicate # 2	Replicate # 3	Mean	Std	Replicate # 1	Replicate # 2	Replicate # 3	Mean	Std	Replicate # 1	Replicate # 2	Replicate # 3	Mean	Std	Replicate # 1	Replicate # 2	Replicate # 3	Mean	Std	Replicate # 1	Replicate # 2	Replicate # 3	Mean	Std	Replicate # 1	Replicate # 2	Replicate # 3	Mean	Std	Replicate # 1	Replicate # 2	Replicate # 3
A	1	--	--	--	--	--	--	--	--	--	--	--	--	--	--	--	--	--	--	--	--	--	--	--	--	--	--	--	--	--	--	--	--	--	--	--	--	--	--	--	--	--	--	--	--	--	--	--	--
B	0.75	--	--	--	--	--	--	--	--	--	--	--	--	--	--	--	--	--	--	--	--	--	--	--	--	--	--	--	--	--	--	--	--	--	--	--	--	--	--	--	--	--	--	--	--	--	--	--	--
C	0.5	0.0240667	0.0247667	0.0259667	0.0249333	0.000960902	0.184267	0.193667	0.158267	0.178733	0.0183372	0.0501667	0.0521667	0.0522667	0.0515333	0.00118462	0.0530667	0.0550667	0.0529667	0.0537	0.00118462	0.1102	0.1154	0.0933	0.1063	0.0115547	0.0885	0.0959	0.0945	0.0929667	0.00393107	0.042	0.0461	0.0452	0.0444333	0.00215484	0.0251	0.0309	0.0457	0.0339	0.0106226	0.0496	0.0415	0.0468	0.0459667	0.0041138	0.1213	0.0842	0.0876
D	0.25	0.0174667	0.0177667	0.0186667	0.0179667	0.0006245	0.122367	0.123867	0.128467	0.1249	0.00317857	0.0431667	0.0445667	0.0457667	0.0445	0.00130128	0.0470667	0.0442667	0.0461667	0.0458333	0.00142945	0.061	0.0744	0.0665	0.0673	0.00673573	0.056	0.0582	0.0569	0.0570333	0.00110604	0.0276	0.0279	0.0292	0.0282333	0.00085049	0.0163	0.0142	0.0158	0.0154333	0.00109697	0.0068	0.0067	0.0082	0.00723333	0.00083865	0.0159	0.0139	0.0182
E	0.125	0.0184667	0.0131667	0.0143667	0.0153333	0.00277909	0.0729667	0.0938667	0.0959667	0.0876	0.0127163	0.147567	0.178367	0.125967	0.150633	0.0263343	0.0996667	0.132767	0.257567	0.163333	0.0832697	0.1485	0.0631	0.0564	0.0893333	0.0513492	0.0338	0.0708	0.0846	0.0630667	0.0262681	0.0838	0.1253	0.1478	0.118967	0.0324666	0.1803	0.1674	0.3658	0.237833	0.11101	0.1819	0.1592	0.2088	0.1833	0.0248296	0.0135	0.0135	0.0131
F	0.0625	0.387467	0.269167	0.254767	0.3038	0.0728143	0.387267	0.502767	0.341067	0.410367	0.0832882	0.346567	0.392867	0.361067	0.366833	0.0236826	0.383767	0.438067	0.476067	0.432633	0.0463893	1.0684	0.4944	0.591	0.717933	0.307332	0.4124	0.7601	0.6091	0.593867	0.17435	0.484	0.6384	1.072	0.731467	0.304848	0.4787	0.5598	0.5089	0.5158	0.0409879	0.2886	0.2916	0.3385	0.306233	0.027984	0.0129	0.0111	0.0114
G	0.0313	0.428467	0.573767	0.618367	0.5402	0.0993003	0.497367	0.557467	0.611267	0.555367	0.056979	0.602967	0.573267	0.610667	0.595633	0.019749	0.628467	0.640167	0.584167	0.6176	0.0295392	0.5088	0.5545	0.5261	0.5298	0.0230736	0.5172	0.5306	0.5429	0.530233	0.0128539	0.502	0.5496	0.543	0.531533	0.0257886	0.5938	0.6102	0.5781	0.594033	0.0160513	0.6316	0.7545	0.7198	0.701967	0.0633611	0.0122	0.0133	0.0071
H	0.0156	0.508167	0.593967	0.577167	0.559767	0.0454696	0.552767	0.546867	0.553067	0.5509	0.00349619	0.674267	0.715767	0.735067	0.708367	0.0310682	0.713267	0.689667	0.707867	0.7036	0.012365	0.4908	0.6086	0.5977	0.5657	0.0650939	0.5707	0.5654	0.6145	0.583533	0.0269485	0.6098	0.6533	0.5973	0.620133	0.0293953	0.687	0.6318	0.6127	0.643833	0.038584	0.7271	0.605	0.5462	0.6261	0.0922774	0.0119	0.0117	0.1662
I	0.0078	0.586767	0.578167	0.643267	0.602733	0.0353653	0.586267	0.523867	0.531267	0.547133	0.0340918	0.672667	0.739967	0.436467	0.616367	0.15939	0.718567	0.831067	0.753367	0.767667	0.0575971	0.6437	0.5799	0.5714	0.598333	0.0395179	0.5359	0.5276	0.5664	0.5433	0.0204311	0.579	0.512	0.5774	0.556133	0.038229	0.6286	0.7177	0.7302	0.692167	0.055404	0.6343	0.6289	0.6767	0.646633	0.0261781	0.0405	0.0326	0.007
		-0.000933333	0.000866667	6.66667e-05																		-0.0013	0.0006	0.0007
		Blank																				Blank
S.enteritidis ST 13076
Raw number	Concentration of disinfectant (serial dilution; A.K.A MIC%)	Sample 1					Sample 2					Sample 3					Sample 4					Sample 5					Sample 6					Sample 7					Sample 8					Sample 9					Sample 10
		Replicate # 1	Replicate # 2	Replicate # 3	Mean	Std	Replicate # 1	Replicate # 2	Replicate # 3	Mean	Std	Replicate # 1	Replicate # 2	Replicate # 3	Mean	Std	Replicate # 1	Replicate # 2	Replicate # 3	Mean	Std	Replicate # 1	Replicate # 2	Replicate # 3	Mean	Std	Replicate # 1	Replicate # 2	Replicate # 3	Mean	Std	Replicate # 1	Replicate # 2	Replicate # 3	Mean	Std	Replicate # 1	Replicate # 2	Replicate # 3	Mean	Std	Replicate # 1	Replicate # 2	Replicate # 3	Mean	Std	Replicate # 1	Replicate # 2	Replicate # 3
A	1	--	--	--	--	--	--	--	--	--	--	--	--	--	--	--	--	--	--	--	--	--	--	--	--	--	--	--	--	--	--	--	--	--	--	--	--	--	--	--	--	--	--	--	--	--	--	--	--
B	0.75	--	--	--	--	--	--	--	--	--	--	--	--	--	--	--	--	--	--	--	--	--	--	--	--	--	--	--	--	--	--	--	--	--	--	--	--	--	--	--	--	--	--	--	--	--	--	--	--
C	0.5	0.03455	0.07575	0.07165	0.06065	0.022696	0.19645	0.17205	0.19085	0.18645	0.0127812	0.06435	0.06755	0.07335	0.0684167	0.00456216	0.08015	0.07545	0.08835	0.0813167	0.00652865	0.0424667	0.0718667	0.0439667	0.0527667	0.0165581	0.0621667	0.0639667	0.0749667	0.0670333	0.00692917	0.0327667	0.0353667	0.0305667	0.0329	0.00240278	0.0243667	0.0239667	0.0198667	0.0227333	0.00249065	0.153433	0.170833	0.133033	0.152433	0.0189198	0.124	0.1825	0.1387
D	0.25	0.03165	0.03615	0.01525	0.0276833	0.0110002	0.14835	0.13325	0.13975	0.14045	0.0075743	0.04995	0.04015	0.06405	0.0513833	0.0120143	0.05875	0.06175	0.06135	0.0606167	0.00162891	0.257167	0.263467	0.238167	0.252933	0.0131705	0.0225667	0.0221667	0.0212667	0.022	0.000665833	0.0176667	0.0191667	0.0220667	0.0196333	0.00223681	0.0254667	0.261667	0.322967	0.203367	0.157085	0.00623333	0.00373333	0.00323333	0.0044	0.00160728	0.0161	0.0197	0.0233
E	0.125	0.01445	0.01795	0.09845	0.0436167	0.0475193	0.04725	0.06105	0.04705	0.0517833	0.00802579	0.02095	0.02655	0.02815	0.0252167	0.00378065	0.02845	0.02295	0.03215	0.02785	0.00462925	0.222867	0.338467	0.520667	0.360667	0.150136	0.264767	0.350467	0.330767	0.315333	0.0448861	0.321167	0.311567	0.361367	0.331367	0.0264204	0.342367	0.374467	0.355767	0.357533	0.0161228	0.00713333	0.00723333	0.00703333	0.00713333	0.0001	0.0156	0.0152	0.0146
F	0.0625	0.20455	0.17355	0.30175	0.226617	0.0668881	0.30115	0.19905	0.22805	0.24275	0.0526134	0.15115	0.15255	0.14045	0.14805	0.00661891	0.15275	0.18295	0.15825	0.16465	0.0160851	0.204067	0.431067	0.654467	0.429867	0.225202	0.505367	0.320167	0.381367	0.4023	0.0943579	0.477367	0.507367	0.422267	0.469	0.0431625	0.462567	0.414967	0.398067	0.4252	0.0334455	0.154433	0.322533	0.330433	0.269133	0.0994116	0.0135	0.0123	0.0133
G	0.0313	0.44165	0.33045	0.41535	0.395817	0.0581165	0.37485	0.36565	0.37555	0.372017	0.00552479	0.38595	0.37135	0.37955	0.37895	0.00731847	0.43375	0.44315	0.41935	0.432083	0.0119872	0.315067	0.723667	0.519967	0.519567	0.2043	0.660267	0.455467	0.588967	0.568233	0.103962	0.644967	0.637567	0.498967	0.593833	0.0822402	0.613567	0.515867	0.420967	0.5168	0.0963034	0.366433	0.371833	0.477733	0.405333	0.0627583	0.0129	0.0125	0.0127
H	0.0156	0.27865	0.33575	0.40175	0.338717	0.0616036	0.43385	0.42055	0.40815	0.42085	0.0128526	0.44675	0.47895	0.41405	0.446583	0.0324503	0.41035	0.43425	0.42715	0.423917	0.0122737	0.274967	0.552667	0.485467	0.4377	0.144881	0.400367	0.509067	0.434167	0.447867	0.0556299	0.408167	0.437767	0.434867	0.426933	0.016317	0.473867	0.425667	0.417867	0.439133	0.0303317	0.431733	0.381533	0.410533	0.407933	0.0252008	0.0352	0.0144	0.0268
I	0.0078	0.33465	0.41225	0.62405	0.456983	0.149796	0.44195	0.61835	0.63635	0.56555	0.107418	0.52675	0.65055	0.63125	0.60285	0.0666073	0.65915	0.67405	0.55925	0.630817	0.0624247	0.395667	0.535467	0.679767	0.536967	0.142056	0.482267	0.416867	0.468667	0.455933	0.0345093	0.682567	0.539567	0.507467	0.576533	0.0932197	0.497667	0.458267	0.437867	0.4646	0.0303989	0.590333	0.556133	0.553833	0.566767	0.0204417	0.0278	0.0196	0.0252
																																					-0.000933333	0.00106667	-0.000133333
																																					Blank
S.aureus ST 25923
Raw number	Concentration of disinfectant (serial dilution; A.K.A MIC%)	Sample 1					Sample 2					Sample 3					Sample 4					Sample 5					Sample 6					Sample 7					Sample 8					Sample 9					Sample 10
		Replicate # 1	Replicate # 2	Replicate # 3	Mean	Std	Replicate # 1	Replicate # 2	Replicate # 3	Mean	Std	Replicate # 1	Replicate # 2	Replicate # 3	Mean	Std	Replicate # 1	Replicate # 2	Replicate # 3	Mean	Std	Replicate # 1	Replicate # 2	Replicate # 3	Mean	Std	Replicate # 1	Replicate # 2	Replicate # 3	Mean	Std	Replicate # 1	Replicate # 2	Replicate # 3	Mean	Std	Replicate # 1	Replicate # 2	Replicate # 3	Mean	Std	Replicate # 1	Replicate # 2	Replicate # 3	Mean	Std	Replicate # 1	Replicate # 2	Replicate # 3
A	1	--	--	--	--	--	--	--	--	--	--	--	--	--	--	--	--	--	--	--	--	--	--	--	--	--	--	--	--	--	--	--	--	--	--	--	--	--	--	--	--	--	--	--	--	--	--	--	--
B	0.75	--	--	--	--	--	0.226967	0.186667	0.196567	0.2034	0.021001	--	--	--	--	--	--	--	--	--	--	0.147767	0.124967	0.114867	0.1292	0.0168536	0.379467	0.313867	0.109367	0.267567	0.140877	0.0714667	0.0762667	0.0729667	0.0735667	0.00245561	0.0416667	0.0392667	0.0397667	0.0402333	0.00126623	--	--	--	--	--	--	--	--
C	0.5	0.0188	0.0199	0.021	0.0199	0.0011	0.1953	0.1661	0.1546	0.172	0.0209817	0.0632	0.0501	0.0547	0.056	0.00664605	0.0668	0.0646	0.0545	0.0619667	0.00655922	0.0986333	0.0876333	0.0982333	0.0948333	0.00623859	0.0852333	0.0863333	0.0912333	0.0876	0.00319427	0.0334333	0.0495333	0.0401333	0.0410333	0.00808764	0.0228333	0.0232333	0.0267333	0.0242667	0.00214554	0.0512667	0.0409667	0.0337667	0.042	0.00879564	0.117767	0.169767	0.169067
D	0.25	0.0151	0.0149	0.0166	0.0155333	0.000929157	0.116	0.162	0.1791	0.152367	0.0326344	0.0467	0.0353	0.0377	0.0399	0.00600999	0.035	0.042	0.0497	0.0422333	0.00735278	0.0602333	0.0619333	0.0549333	0.0590333	0.00365103	0.0604333	0.0538333	0.0623333	0.0588667	0.00446132	0.0187333	0.0237333	0.0244333	0.0223	0.00310859	0.0158333	0.0160333	0.0170333	0.0163	0.00064291	0.00696667	0.00566667	0.00586667	0.00616667	0.0007	0.0106667	0.0124667	0.0135667
E	0.125	0.3067	0.2445	0.1795	0.243567	0.0636051	0.219	0.1922	0.2205	0.210567	0.0159237	0.0692	0.0784	0.1256	0.0910667	0.0302584	0.0301	0.0297	0.0536	0.0378	0.0136847	0.298033	0.295933	0.262833	0.2856	0.0197445	0.226533	0.234633	0.278333	0.2465	0.0278644	0.296733	0.273933	0.259633	0.276767	0.0187116	0.253333	0.299633	0.323733	0.292233	0.0357786	0.00796667	0.00786667	0.00756667	0.0078	0.000208167	0.00956667	0.0101667	0.0102667
F	0.0625	0.2806	0.2819	0.2889	0.2838	0.0044643	0.7006	0.5028	0.3734	0.5256	0.164787	0.2686	0.3471	0.2127	0.276133	0.0675159	0.2129	0.2174	0.2538	0.228033	0.0224277	0.350633	0.398733	0.301533	0.3503	0.0486009	0.422333	0.350333	0.351533	0.374733	0.0412272	0.281433	0.342133	0.259033	0.2942	0.0429959	0.313633	0.267333	0.303433	0.2948	0.0243274	0.00806667	0.00756667	0.00706667	0.00756667	0.0005	0.00916667	0.00906667	0.00886667
G	0.0313	0.2336	0.3594	0.3971	0.330033	0.0856146	0.4376	0.3943	0.4976	0.443167	0.0518745	0.8564	0.3804	0.4728	0.569867	0.252409	0.4743	0.6232	0.2509	0.449467	0.187388	0.331433	0.319033	0.297233	0.3159	0.017314	0.366833	0.342033	0.329633	0.346167	0.0189413	0.397533	0.347033	0.339733	0.361433	0.0314759	0.383833	0.349733	0.382433	0.372	0.0192962	0.00736667	0.00726667	0.00746667	0.00736667	0.0001	0.00846667	0.00856667	0.00906667
H	0.0156	0.2856	0.327	0.2876	0.300067	0.0233464	0.3252	0.2885	0.477	0.363567	0.0999353	0.4	0.3286	0.3028	0.3438	0.0503512	0.4132	0.3197	0.3311	0.354667	0.0510108	0.288033	0.299933	0.273533	0.287167	0.0132213	0.318333	0.352233	0.254733	0.308433	0.0494982	0.356233	0.407133	0.277533	0.346967	0.065295	0.342333	0.308333	0.335033	0.328567	0.0178987	0.00756667	0.00806667	0.00786667	0.00783333	0.000251661	0.0776667	0.0579667	0.0740667
I	0.0078	0.3145	0.3088	0.3014	0.308233	0.00656836	0.3012	0.2831	0.2953	0.2932	0.00923093	0.3235	0.315	0.3093	0.315933	0.00714586	0.2902	0.4255	0.2862	0.333967	0.0792954	0.379833	0.309333	0.305133	0.331433	0.0419682	0.323233	0.343033	0.303333	0.3232	0.01985	0.343833	0.355933	0.294133	0.3313	0.0327509	0.356733	0.342333	0.377333	0.3588	0.0175913	0.00766667	0.00776667	0.00786667	0.00776667	0.0001	0.0195667	0.0247667	0.0290667
		-0.0011	0.0006	0.0005
		Blank																				-0.00136667	0.000833333	0.000533333
																						Blank
E.faecalis ST 19433
Raw number	Concentration of disinfectant (serial dilution; A.K.A MIC%)	Sample 1					Sample 2					Sample 3					Sample 4					Sample 5					Sample 6					Sample 7					Sample 8					Sample 9					Sample 10
		Replicate # 1	Replicate # 2	Replicate # 3	Mean	Std	Replicate # 1	Replicate # 2	Replicate # 3	Mean	Std	Replicate # 1	Replicate # 2	Replicate # 3	Mean	Std	Replicate # 1	Replicate # 2	Replicate # 3	Mean	Std	Replicate # 1	Replicate # 2	Replicate # 3	Mean	Std	Replicate # 1	Replicate # 2	Replicate # 3	Mean	Std	Replicate # 1	Replicate # 2	Replicate # 3	Mean	Std	Replicate # 1	Replicate # 2	Replicate # 3	Mean	Std	Replicate # 1	Replicate # 2	Replicate # 3	Mean	Std	Replicate # 1	Replicate # 2	Replicate # 3
A	1	0.150133	0.147333	0.122833	0.1401	0.0150188	0.229133	0.276733	0.220033	0.241967	0.0304507	0.100833	0.128333	0.114333	0.1145	0.0137508	0.175333	0.170133	0.175133	0.173533	0.00294618	0.149633	0.143633	0.160033	0.1511	0.00829779	0.198133	0.180733	0.196933	0.191933	0.00971802	0.0918333	0.0737333	0.0704333	0.0786667	0.0115214	0.135233	0.126233	0.133233	0.131567	0.00472582	--	--	--	--	--	--	--	--
B	0.75	0.0541333	0.0543333	0.0632333	0.0572333	0.00519711	0.121233	0.159933	0.138833	0.14	0.0193764	0.0850333	0.103533	0.111033	0.0998667	0.0133822	0.127433	0.130133	0.138333	0.131967	0.00567656	0.157133	0.169833	0.166733	0.164567	0.00662143	0.138833	0.131833	0.137733	0.136133	0.00376431	0.0885333	0.0867333	0.0965333	0.0906	0.00521664	0.0890333	0.0872333	0.0853333	0.0872	0.00185023	--	--	--	--	--	--	--	--
C	0.5	0.0242667	0.0226667	0.0217667	0.0229	0.00126623	0.219467	0.255967	0.220567	0.232	0.020763	0.0556667	0.0491667	0.0477667	0.0508667	0.00421545	0.0570667	0.0493667	0.0487667	0.0517333	0.00462853	0.126167	0.0519667	0.0403667	0.0728333	0.0465508	0.0448667	0.0501667	0.0448667	0.0466333	0.00305996	0.0676667	0.104767	0.0597667	0.0774	0.0240271	0.0258667	0.0355667	0.231267	0.0975667	0.115889	0.0480667	0.0261667	0.0300667	0.0347667	0.011682	0.175567	0.274367	0.199867
D	0.25	0.0320667	0.0184667	0.0185667	0.0230333	0.00782326	0.150067	0.147367	0.175967	0.1578	0.0157906	0.0335667	0.0345667	0.0352667	0.0344667	0.0008544	0.0308667	0.0380667	0.0447667	0.0379	0.0069515	0.415567	0.378767	0.384167	0.392833	0.0198719	0.0637667	0.0524667	0.137367	0.0845333	0.0461025	0.449567	0.469467	0.476867	0.4653	0.0141189	0.360967	0.495067	0.533267	0.4631	0.0904888	0.00856667	0.00846667	0.00926667	0.00876667	0.00043589	0.0161667	0.0156667	0.0160667
E	0.125	0.385967	0.364167	0.340367	0.3635	0.0228073	0.331767	0.317067	0.334067	0.327633	0.00922298	0.296367	0.317167	0.275567	0.296367	0.0208	0.284367	0.317467	0.344367	0.3154	0.0300533	0.437567	0.401467	0.382967	0.407333	0.0277687	0.332467	0.392267	0.367267	0.364	0.0300335	0.368267	0.320367	0.393567	0.360733	0.0371769	0.378067	0.381767	0.420067	0.3933	0.0232543	0.00906667	0.00866667	0.00946667	0.00906667	0.0004	0.0140667	0.0131667	0.0127667
F	0.0625	0.449267	0.404367	0.403167	0.418933	0.0262763	0.391167	0.387667	0.374667	0.3845	0.00869387	0.358067	0.367967	0.368267	0.364767	0.00580431	0.386367	0.369767	0.420367	0.392167	0.0257938	0.471867	0.423767	0.418967	0.4382	0.0292548	0.396867	0.390267	0.404167	0.3971	0.00695294	0.435267	0.448067	0.440267	0.4412	0.00645084	0.430367	0.442567	0.475267	0.4494	0.0232169	0.00856667	0.00796667	0.00866667	0.0084	0.000378594	0.00996667	0.0116667	0.0107667
G	0.0313	0.435767	0.433067	0.444667	0.437833	0.00606987	0.394167	0.399167	0.418367	0.4039	0.0127755	0.420167	0.429267	0.412667	0.4207	0.00831284	0.425667	0.424867	0.442267	0.430933	0.0098231	0.449467	0.446067	0.442867	0.446133	0.00330051	0.437167	0.442567	0.432367	0.437367	0.00510294	0.461067	0.462467	0.466167	0.463233	0.00263502	0.446667	0.445167	0.484967	0.458933	0.022558	0.00906667	0.00856667	0.00816667	0.0086	0.000450925	0.0101667	0.0104667	0.0105667
H	0.0156	0.432967	0.450867	0.467367	0.4504	0.0172047	0.440467	0.427267	0.427167	0.431633	0.00765005	0.447867	0.443567	0.437567	0.443	0.00517333	0.454167	0.443667	0.451067	0.449633	0.00539475	0.425767	0.435967	0.430267	0.430667	0.00511175	0.439567	0.450867	0.453667	0.448033	0.00746481	0.456067	0.468067	0.464767	0.462967	0.00619919	0.466667	0.484667	0.469667	0.473667	0.00964365	0.00836667	0.00826667	0.00796667	0.0082	0.000208167	0.0256667	0.0322667	0.0390667
I	0.0078	0.461867	0.437967	0.436667	0.4455	0.0141888	0.430067	0.424367	0.425267	0.426567	0.00306431	0.430967	0.405667	0.445467	0.427367	0.0201427	0.446767	0.448267	0.499767	0.464933	0.0301759	0.496967	0.448567	0.428567	0.458033	0.0351689	0.437467	0.452567	0.422767	0.4376	0.0149004	0.438867	0.458867	0.474267	0.457333	0.0177497	0.469067	0.473867	0.484767	0.4759	0.00804508	0.00876667	0.00676667	0.00696667	0.0075	0.00110151	0.0355667	0.0309667	0.0289667
		-0.000733333	0.000666667	6.66667e-05																		-0.000933333	0.000266667	0.000666667
		Plank																				Plank
[truncated: 42 more columns]

## Sheet: Raw Data - Clinical Isolates
												MIC	MBC	Blank
P.aeruginosa - Clinical
Raw number	Concentration of disinfectant (serial dilution; A.K.A MIC%)	Sample 1					Sample 2					Sample 3					Sample 4					Sample 5					Sample 6					Sample 7					Sample 8					Sample 9					Sample 10
		Replicate # 1	Replicate # 2	Replicate # 3	Mean	Std	--	--	--	Mean	Std	Replicate # 1	Replicate # 2	Replicate # 3	Mean	Std	Replicate # 1	Replicate # 2	Replicate # 3	Mean	Std	--	--	--	Mean	Std	Replicate # 1	Replicate # 2	Replicate # 3	Mean	Std	Replicate # 1	Replicate # 2	Replicate # 3	Mean	Std	Replicate # 1	Replicate # 2	Replicate # 3	Mean	Std	Replicate # 1	Replicate # 2	Replicate # 3	Mean	Std	Replicate # 1	Replicate # 2	Replicate # 3
A	1	--	--	--	--	--	--	--	--	--	--	--	--	--	--	--	--	--	--	--	--	--	--	--	--	--	--	--	--	--	--	--	--	--	--	--	--	--	--	#DIV/0!	#DIV/0!	--	--	--	--	--	--	--	--
B	0.75	--	--	--	--	--	--	--	--	--	--	--	--	--	--	--	--	--	--	--	--	--	--	--	--	--	--	--	--	--	--	--	--	--	--	--	--	--	--	#DIV/0!	#DIV/0!	--	--	--	--	--	--	--	--
C	0.5	0.0332667	0.0371667	0.0356667	0.0353667	0.00196723	0.291367	0.397067	0.189767	0.292733	0.103657	0.0460667	0.0479667	0.0523667	0.0488	0.00323161	0.0561667	0.0459667	0.0409667	0.0477	0.00774683	0.1109	0.1075	0.0891	0.1025	0.0117286	0.0757	0.2624	0.1541	0.164067	0.0937482	0.0427	0.0461	0.0471	0.0453	0.00230651	0.0211	0.0197	0.0225	0.0211	0.0014	0.0649333	0.0641333	0.0527333	0.0606	0.00682447	0.116333	0.115733	0.111433
D	0.25	0.0280667	0.0252667	0.0282667	0.0272	0.0016773	0.0576667	0.0890667	0.146567	0.0977667	0.045084	0.0412667	0.0402667	0.0417667	0.0411	0.000763763	0.0387667	0.0449667	0.0455667	0.0431	0.00376475	0.0349	0.0421	0.0385	0.0385	0.0036	0.0502	0.0347	0.0457	0.0435333	0.00797392	0.129	0.0344	0.0336	0.0656667	0.0548497	0.016	0.0167	0.0153	0.016	0.0007	0.133833	0.419033	0.741833	0.431567	0.304194	0.0119333	0.0142333	0.0154333
E	0.125	0.0136667	0.0133667	0.0150667	0.0140333	0.000907377	0.0250667	0.0239667	0.0227667	0.0239333	0.00115036	0.0119667	0.0107667	0.0110667	0.0112667	0.0006245	0.00946667	0.00976667	0.00836667	0.0092	0.000737111	0.0236	0.0247	0.0252	0.0245	0.000818535	0.0236	0.0228	0.0234	0.0232667	0.000416333	0.0211	0.0205	0.0232	0.0216	0.00141774	0.0131	0.0124	0.0118	0.0124333	0.000650641	0.738333	0.340533	0.393033	0.490633	0.216115	0.0110333	0.0110333	0.0116333
F	0.0625	0.0238667	0.0187667	0.0168667	0.0198333	0.00361985	0.0161667	0.0171667	0.0182667	0.0172	0.0010504	0.0167667	0.0152667	0.0176667	0.0165667	0.00121244	0.0173667	0.0204667	0.0250667	0.0209667	0.00387427	0.0306	0.0275	0.0238	0.0273	0.00340441	0.0193	0.0183	0.0176	0.0184	0.0008544	0.0186	0.0176	0.019	0.0184	0.00072111	0.0153	0.0253	0.0317	0.0241	0.00826559	0.466533	0.623133	0.637333	0.575667	0.0947785	0.00953333	0.00983333	0.0101333
G	0.0313	0.430267	0.270167	0.169767	0.290067	0.131385	0.144867	0.166767	0.185367	0.165667	0.0202724	0.267867	0.344967	0.423867	0.345567	0.0780017	0.536967	0.592467	0.677467	0.6023	0.0707643	0.5663	0.4296	0.3054	0.433767	0.1305	0.1757	0.0623	0.0722	0.1034	0.062809	0.1385	0.1453	0.1421	0.141967	0.00340196	0.2083	0.3473	0.4669	0.340833	0.129421	1.20163	0.963533	1.09063	1.08527	0.119141	0.00973333	0.00943333	0.00963333
H	0.0156	0.589667	0.626367	0.600067	0.605367	0.0189153	0.686367	0.724367	0.700467	0.703733	0.0192095	0.665267	0.622267	0.681667	0.6564	0.0306766	0.619067	0.567167	0.544067	0.576767	0.0384105	0.6722	0.7059	0.6714	0.683167	0.0196917	0.6421	0.7868	0.8059	0.744933	0.0895669	0.7119	0.7082	0.6482	0.689433	0.035757	0.6572	0.6532	0.6301	0.646833	0.0146289	1.02213	1.09583	1.08773	1.06857	0.0404159	0.0174333	0.0152333	0.0169333
I	0.0078	0.431067	0.481367	0.517167	0.476533	0.043253	0.517267	0.530667	0.551067	0.533	0.0170204	0.470167	0.527667	0.561267	0.5197	0.0460695	0.574967	0.626267	0.717667	0.639633	0.0722829	0.6654	0.6401	0.6418	0.6491	0.0141418	0.5594	0.6361	0.6708	0.6221	0.0570043	0.6673	0.6928	0.6238	0.6613	0.0348891	0.6044	0.5237	0.5466	0.558233	0.0415887	0.593533	0.600033	0.636133	0.6099	0.02295	0.0126333	0.0170333	0.0261333
		0.00226667	-0.00163333	-0.000633333																		-0.0014	0.0014	0
		Blank																				Blank
E.coli - Clinical										--
Raw number	Concentration of disinfectant (serial dilution; A.K.A MIC%)	Sample 1					Sample 2					Sample 3					Sample 4					Sample 5					Sample 6					Sample 7					Sample 8					Sample 9					Sample 10
		Replicate # 1	Replicate # 2	Replicate # 3	Mean	Std	Replicate # 1	Replicate # 2	Replicate # 3	Mean	Std	Replicate # 1	Replicate # 2	Replicate # 3	Mean	Std	Replicate # 1	Replicate # 2	Replicate # 3	Mean	Std	Replicate # 1	Replicate # 2	Replicate # 3	Mean	Std	Replicate # 1	Replicate # 2	Replicate # 3	Mean	Std	Replicate # 1	Replicate # 2	Replicate # 3	Mean	Std	Replicate # 1	Replicate # 2	Replicate # 3	Mean	Std	Replicate # 1	Replicate # 2	Replicate # 3	Mean	Std	Replicate # 1	Replicate # 2	Replicate # 3
A	1	--	--	--	--	--	--	--	--	--	--	--	--	--	--	--	--	--	--	--	--	--	--	--	--	--	--	--	--	--	--	--	--	--	--	--	--	--	--	--	--	--	--	--	--	--	--	--	--
B	0.75	--	--	--	--	--	--	--	--	--	--	--	--	--	--	--	--	--	--	--	--	--	--	--	--	--	--	--	--	--	--	--	--	--	--	--	--	--	--	--	--	--	--	--	--	--	--	--	--
C	0.5	0.0479667	0.0394667	0.0313667	0.0396	0.0083008	0.251567	0.209567	0.190067	0.217067	0.0314285	0.0564667	0.161667	0.0468667	0.0883333	0.0636897	0.0599667	0.0569667	0.0510667	0.056	0.00452806	0.1206	0.1706	0.129	0.140067	0.0267741	0.105	0.1053	0.1063	0.105533	0.000680686	0.05	0.0483	0.0474	0.0485667	0.00132035	0.0343	0.0345	0.036	0.0349333	0.000929157	0.044	0.0421	0.0534	0.0465	0.00605062	0.1879	0.2253	0.3266
D	0.25	0.0204667	0.0245667	0.0288667	0.0246333	0.0042004	0.138967	0.165467	0.178167	0.160867	0.0200007	0.0381667	0.0452667	0.0494667	0.0443	0.00571168	0.0486667	0.0442667	0.0448667	0.0459333	0.00238607	0.1601	0.0494	0.0345	0.0813333	0.0686196	0.0607	0.0653	0.0745	0.0668333	0.00702662	0.0379	0.0307	0.0359	0.0348333	0.00371663	0.0194	0.0215	0.0247	0.0218667	0.00266896	0.2265	0.1309	0.2205	0.192633	0.0535467	0.0188	0.0197	0.02
E	0.125	0.0161667	0.0331667	0.0155667	0.0216333	0.00999266	0.0551667	0.0637667	0.0547667	0.0579	0.00508462	0.0436667	0.0922667	0.133967	0.0899667	0.0451939	0.104967	0.138267	0.306267	0.183167	0.1079	0.345	0.2995	0.2538	0.299433	0.0456	0.2454	0.1946	0.0451	0.1617	0.104124	0.0249	0.1242	0.0278	0.0589667	0.0565123	0.0234	0.0178	0.1734	0.0715333	0.0882635	0.4185	0.4278	0.4584	0.4349	0.0208761	0.0179	0.0165	0.0169
F	0.0625	0.336167	0.289667	0.264267	0.2967	0.0364624	0.276667	0.266667	0.270167	0.271167	0.00507445	0.295467	0.298067	0.326067	0.306533	0.0169662	0.309867	0.337467	0.382667	0.343333	0.0367529	0.3948	0.3329	0.3117	0.346467	0.0431792	0.2952	0.3033	0.2924	0.296967	0.00566068	0.2824	0.2856	0.3075	0.291833	0.0136617	0.3121	0.3062	0.347	0.321767	0.0220509	0.4398	0.4373	0.4833	0.453467	0.0258666	0.0155	0.0158	0.0172
G	0.0313	0.427267	0.421667	0.410967	0.419967	0.00828191	0.394267	0.386367	0.429667	0.403433	0.0230596	0.468067	0.472567	0.496167	0.478933	0.0150932	0.508667	0.507467	0.565167	0.5271	0.0329722	0.4586	0.4559	0.4625	0.459	0.00331813	0.4199	0.3942	0.4367	0.416933	0.0214048	0.4342	0.4549	0.425	0.438033	0.0153142	0.4657	0.4646	0.4718	0.467367	0.00387857	0.4103	0.4178	0.4589	0.429	0.0261643	0.0134	0.0143	0.0133
H	0.0156	0.451367	0.516367	0.506067	0.491267	0.0349361	0.519667	0.455067	0.507367	0.494033	0.0343019	0.504867	0.505967	0.512467	0.507767	0.00410731	0.556167	0.546767	0.597667	0.566867	0.0270845	0.5116	0.5543	0.523	0.529633	0.0221093	0.4833	0.4788	0.5523	0.5048	0.0411977	0.465	0.4894	0.4939	0.482767	0.01555	0.6027	0.5278	0.5846	0.5717	0.0390808	0.4497	0.5228	0.5499	0.507467	0.0518299	0.0255	0.0289	0.0263
I	0.0078	0.559467	0.557367	0.525767	0.547533	0.0188797	0.617267	0.473267	0.500767	0.530433	0.0764466	0.492367	0.531267	0.568267	0.530633	0.037954	0.591367	0.622567	0.661267	0.625067	0.035017	0.551	0.8239	0.6267	0.6672	0.140886	0.5294	0.5897	0.5205	0.546533	0.0376474	0.7288	0.562	0.5839	0.6249	0.0906439	0.6319	0.6334	0.6572	0.640833	0.0141938	0.7006	0.5956	0.7186	0.6716	0.0664304	0.0327	0.0508	0.0321
		-0.000433333	0.000566667	-0.000133333																		0	0	0
		Blank																				Blank
S.enteritidis - Clinical
Raw number	Concentration of disinfectant (serial dilution; A.K.A MIC%)	Sample 1					Sample 2					Sample 3					Sample 4					Sample 5					Sample 6					Sample 7					Sample 8					Sample 9					Sample 10
		Replicate # 1	Replicate # 2	Replicate # 3	Mean	Std	Replicate # 1	Replicate # 2	Replicate # 3	Mean	Std	Replicate # 1	Replicate # 2	Replicate # 3	Mean	Std	Replicate # 1	Replicate # 2	Replicate # 3	Mean	Std	Replicate # 1	Replicate # 2	Replicate # 3	Mean	Std	Replicate # 1	Replicate # 2	Replicate # 3	Mean	Std	Replicate # 1	Replicate # 2	Replicate # 3	Mean	Std	Replicate # 1	Replicate # 2	Replicate # 3	Mean	Std	Replicate # 1	Replicate # 2	Replicate # 3	Mean	Std	Replicate # 1	Replicate # 2	Replicate # 3
A	1	--	--	--	--	--	--	--	--	--	--	--	--	--	--	--	--	--	--	--	--	--	--	--	--	--	--	--	--	--	--	--	--	--	--	--	--	--	--	--	--	--	--	--	--	--	--	--	--
B	0.75	--	--	--	--	--	--	--	--	--	--	--	--	--	--	--	--	--	--	--	--	--	--	--	--	--	--	--	--	--	--	--	--	--	--	--	--	--	--	--	--	--	--	--	--	--	--	--	--
C	0.5	0.0211667	0.0170667	0.0186667	0.0189667	0.0020664	0.416367	0.497167	0.502267	0.471933	0.0481897	0.0511667	0.0507667	0.0531667	0.0517	0.00128582	0.0544667	0.0561667	0.0484667	0.0530333	0.00404516	0.110533	0.0894333	0.0895333	0.0965	0.0121533	0.123733	0.110133	0.0896333	0.107833	0.017166	0.0465333	0.0485333	0.0379333	0.0443333	0.00563205	0.0271333	0.0238333	0.0280333	0.0263333	0.00221133	0.0314333	0.0270333	0.0171333	0.0252	0.00732416	0.123933	0.196833	0.119233
D	0.25	0.0165667	0.0127667	0.0140667	0.0144667	0.00193132	0.0540667	0.0564667	0.203067	0.104533	0.0853408	0.0471667	0.0615667	0.0377667	0.0488333	0.0119872	0.0423667	0.0530667	0.0552667	0.0502333	0.00690097	0.0516333	0.0604333	0.0776333	0.0632333	0.0132242	0.575633	0.0701333	0.0607333	0.2355	0.294602	0.794033	0.0327333	0.102033	0.3096	0.42096	0.0263333	0.0197333	0.0565333	0.0342	0.0196207	0.00673333	0.00643333	0.00773333	0.00696667	0.000680686	0.0171333	0.0130333	0.0202333
E	0.125	0.0138667	0.00816667	0.0130667	0.0117	0.00308599	0.0248667	0.0240667	0.0256667	0.0248667	0.0008	0.0348667	0.0329667	0.0431667	0.037	0.00542433	0.0235667	0.0388667	0.153967	0.0721333	0.0712814	0.142333	0.0906333	0.0739333	0.1023	0.0356612	0.0616333	0.0622333	0.0393333	0.0544	0.0130516	0.0780333	0.0986333	0.0633333	0.08	0.017732	0.125833	0.170233	0.187133	0.161067	0.0316614	0.155633	0.00673333	0.135133	0.0991667	0.0807032	0.0114333	0.0120333	0.0122333
F	0.0625	0.221867	0.159067	0.222067	0.201	0.0363155	0.244667	0.231567	0.213467	0.2299	0.0156666	0.269667	0.228567	0.256467	0.251567	0.0209836	0.256367	0.322267	0.305267	0.294633	0.0342126	0.263333	0.245833	0.264333	0.257833	0.0104043	0.228033	0.307933	0.282133	0.2727	0.0407767	0.242333	0.209333	0.323833	0.2585	0.0589371	0.312533	0.289833	0.312333	0.3049	0.0130485	0.151033	0.127533	0.201733	0.1601	0.0379218	0.0112333	0.0108333	0.00983333
G	0.0313	0.268167	0.196167	0.194367	0.219567	0.0420985	0.232367	0.217867	0.204667	0.2183	0.0138551	0.230567	0.242867	0.269567	0.247667	0.0199382	0.266867	0.274367	0.284367	0.2752	0.00877971	0.303733	0.266833	0.265833	0.2788	0.0215987	0.246433	0.243633	0.234533	0.241533	0.00622174	0.243333	0.192933	0.253333	0.229867	0.0323737	0.263233	0.285933	0.295433	0.281533	0.0165448	0.240433	0.235233	0.327633	0.267767	0.0519112	0.00883333	0.00833333	0.00943333
H	0.0156	0.287867	0.179067	0.256367	0.2411	0.0559836	0.256467	0.266867	0.266867	0.2634	0.00600444	0.293967	0.303367	0.287367	0.2949	0.00804073	0.312267	0.332267	0.360567	0.335033	0.0242686	0.319833	0.287533	0.278733	0.295367	0.0216408	0.267733	0.240833	0.270033	0.259533	0.0162355	0.264633	0.294233	0.273233	0.277367	0.0152267	0.299633	0.332133	0.353133	0.3283	0.0269552	0.323333	0.289233	0.342733	0.318433	0.0270845	0.0255333	0.0398333	0.0150333
I	0.0078	0.324767	0.271567	0.280867	0.2924	0.0284134	0.391267	0.309067	0.286967	0.3291	0.0549602	0.315667	0.304267	0.309267	0.309733	0.00571431	0.383767	0.453267	0.333067	0.390033	0.0603445	0.348733	0.415533	0.375733	0.38	0.0336038	0.314233	0.316433	0.315933	0.315533	0.00115326	0.380333	0.395233	0.363133	0.379567	0.0160637	0.309433	0.357933	0.347233	0.3382	0.0254806	0.343733	0.330633	0.340133	0.338167	0.00676782	0.0812333	0.0739333	0.0808333
		-0.000233333	-3.33333e-05	0.000266667																		-0.00166667	0.000733333	0.000933333
		Blank																				Blank
S.aureus - Clinical
Raw number	Concentration of disinfectant (serial dilution; A.K.A MIC%)	Sample 1					Sample 2					Sample 3					Sample 4					Sample 5					Sample 6					Sample 7					Sample 8					Sample 9					Sample 10
		Replicate # 1	Replicate # 2	Replicate # 3	Mean	Std	Replicate # 1	Replicate # 2	Replicate # 3	Mean	Std	Replicate # 1	Replicate # 2	Replicate # 3	Mean	Std	Replicate # 1	Replicate # 2	Replicate # 3	Mean	Std	Replicate # 1	Replicate # 2	Replicate # 3	Mean	Std	Replicate # 1	Replicate # 2	Replicate # 3	Mean	Std	Replicate # 1	Replicate # 2	Replicate # 3	Mean	Std	Replicate # 1	Replicate # 2	Replicate # 3	Mean	Std	Replicate # 1	Replicate # 2	Replicate # 3	Mean	Std	Replicate # 1	Replicate # 2	Replicate # 3
A	1	--	--	--	--	--	--	--	--	--	--	--	--	--	--	--	--	--	--	--	--	--	--	--	--	--	--	--	--	--	--	--	--	--	--	--	0.0827667	0.0743667	0.0656667	0.0742667	0.00855044	--	--	--	--	--	--	--	--
B	0.75	--	--	--	--	--	0.226967	0.186667	0.196567	0.2034	0.021001	0.0801667	0.0918667	0.0954667	0.0891667	0.00799937	--	--	--	--	--	0.147767	0.124967	0.114867	0.1292	0.0168536	0.379467	0.313867	0.109367	0.267567	0.140877	0.0714667	0.0762667	0.0729667	0.0735667	0.00245561	0.0416667	0.0392667	0.0397667	0.0402333	0.00126623	--	--	--	--	--	--	--	--
C	0.5	0.0263333	0.0202333	0.0286333	0.0250667	0.00434089	0.463533	0.449733	0.408733	0.440667	0.0285029	0.0548333	0.0517333	0.327933	0.144833	0.158577	0.0546333	0.0518333	0.0599333	0.0554667	0.0041138	0.1459	0.1153	0.0972	0.119467	0.0246159	0.1071	0.097	0.1019	0.102	0.00505074	0.0582	0.0582	0.047	0.0544667	0.00646632	0.0247	0.0255	0.0267	0.0256333	0.00100664	0.0196667	0.0118667	0.0144667	0.0153333	0.00397157	0.135467	0.147267	0.125567
D	0.25	0.119733	0.0435333	0.0221333	0.0618	0.0513	0.339333	0.394433	0.364233	0.366	0.0275925	0.0493333	0.0453333	0.0479333	0.0475333	0.00202978	0.0422333	0.0459333	0.0563333	0.0481667	0.00731049	0.475	0.4188	0.4235	0.4391	0.031179	0.3565	0.3398	0.3187	0.338333	0.0189426	0.215	0.335	0.3536	0.3012	0.0752285	0.0254	0.0222	0.027	0.0248667	0.00244404	0.00906667	0.00956667	0.00936667	0.00933333	0.000251661	0.0181667	0.0172667	0.0207667
E	0.125	0.430133	0.408933	0.390933	0.41	0.0196218	0.316333	0.333233	0.311133	0.320233	0.0115547	0.374533	0.378433	0.442033	0.398333	0.0378955	0.431733	0.438233	0.454933	0.441633	0.0119679	0.4126	0.4126	0.4118	0.412333	0.00046188	0.3661	0.3941	0.3567	0.3723	0.0194556	0.4334	0.3905	0.3812	0.4017	0.027844	0.3603	0.4245	0.416	0.400267	0.0348721	0.00956667	0.0101667	0.00766667	0.00913333	0.00130512	0.0135667	0.0146667	0.0128667
F	0.0625	0.432933	0.435333	0.425633	0.4313	0.00505206	0.436033	0.410933	0.350033	0.399	0.0442245	0.407433	0.370933	0.407033	0.395133	0.0209588	0.454433	0.380633	0.385733	0.406933	0.0412152	0.3747	0.3556	0.4188	0.383033	0.0324136	0.3187	0.3396	0.3187	0.325667	0.0120666	0.4753	0.4001	0.3751	0.416833	0.0521537	0.3176	0.4608	0.4241	0.400833	0.0743812	0.00966667	0.0103667	0.00806667	0.00936667	0.00117898	0.0125667	0.0123667	0.0125667
G	0.0313	0.315433	0.606933	0.680833	0.5344	0.193197	0.360033	0.377133	0.313933	0.350367	0.0326901	0.354033	0.320833	0.397333	0.3574	0.038361	0.531833	0.348333	0.393733	0.424633	0.0955729	0.4177	0.37	0.3705	0.386067	0.0273964	0.3267	0.3297	0.6192	0.4252	0.168016	0.5622	0.6864	0.4074	0.552	0.139779	0.4695	0.322	0.3588	0.383433	0.0767735	0.0132667	0.0100667	0.00836667	0.0105667	0.00248797	0.0121667	0.0123667	0.0144667
H	0.0156	0.294933	0.253033	0.256333	0.2681	0.0232969	0.291233	0.309933	0.290833	0.297333	0.0109138	0.381333	0.292833	0.301233	0.325133	0.0488515	0.343733	0.322933	0.386233	0.350967	0.032264	0.3385	0.332	0.2847	0.3184	0.0293655	0.2816	0.3337	0.5567	0.390667	0.14613	0.293	0.275	0.4644	0.344133	0.104542	0.2988	0.2787	0.3556	0.311033	0.0398829	0.00966667	0.00956667	0.00906667	0.00943333	0.000321455	0.118667	0.140267	0.139667
I	0.0078	0.356033	0.321833	0.248433	0.308767	0.0549772	0.288633	0.360133	0.302933	0.317233	0.0378342	0.294233	0.317033	0.343333	0.3182	0.0245708	0.332533	0.395233	0.418733	0.382167	0.0445608	0.4042	0.2712	0.2726	0.316	0.0763866	0.3634	0.3631	0.335	0.353833	0.0163108	0.3148	0.3164	0.2917	0.307633	0.0138218	0.2858	0.2895	0.4059	0.327067	0.0682967	0.0100667	0.00896667	0.00846667	0.00916667	0.000818535	0.0478667	0.0444667	0.0515667
		-0.000266667	0.000133333	0.000133333																		0.0001	0	-0.0001
		Blank																				Blank
E.faecalis - Clinical
Raw number	Concentration of disinfectant (serial dilution; A.K.A MIC%)	Sample 1					Sample 2					Sample 3					Sample 4					Sample 5					Sample 6					Sample 7					Sample 8					Sample 9					Sample 10
		Replicate # 1	Replicate # 2	Replicate # 3	Mean	Std	Replicate # 1	Replicate # 2	Replicate # 3	Mean	Std	Replicate # 1	Replicate # 2	Replicate # 3	Mean	Std	Replicate # 1	Replicate # 2	Replicate # 3	Mean	Std	Replicate # 1	Replicate # 2	Replicate # 3	Mean	Std	Replicate # 1	Replicate # 2	Replicate # 3	Mean	Std	Replicate # 1	Replicate # 2	Replicate # 3	Mean	Std	Replicate # 1	Replicate # 2	Replicate # 3	Mean	Std	Replicate # 1	Replicate # 2	Replicate # 3	Mean	Std	Replicate # 1	Replicate # 2	Replicate # 3
A	1	--	--	--	--	--	--	--	--	--	--	--	--	--	--	--	--	--	--	--	--	--	--	--	--	--	--	--	--	--	--	--	--	--	--	--	--	--	--	--	--	--	--	--	--	--	--	--	--
B	0.75	0.0541333	0.0543333	0.0632333	0.0572333	0.00519711	0.121233	0.159933	0.138833	0.14	0.0193764	0.0850333	0.103533	0.111033	0.0998667	0.0133822	0.127433	0.130133	0.138333	0.131967	0.00567656	0.157133	0.169833	0.166733	0.164567	0.00662143	0.138833	0.131833	0.137733	0.136133	0.00376431	0.0885333	0.0867333	0.0965333	0.0906	0.00521664	0.0890333	0.0872333	0.0853333	0.0872	0.00185023	--	--	--	--	--	--	--	--
C	0.5	0.0141667	0.0141667	0.0131667	0.0138333	0.00057735	0.156967	0.248567	0.191267	0.198933	0.0462788	0.0446667	0.0448667	0.0425667	0.0440333	0.0012741	0.0465667	0.334867	0.0403667	0.1406	0.168268	0.2093	0.1295	0.1032	0.147333	0.0552524	0.0986	0.0962	0.2183	0.1377	0.069812	0.0998	0.0925	0.0839	0.0920667	0.00795885	0.0269	0.0277	0.0475	0.0340333	0.0116693	0.0486667	0.0633667	0.0531667	0.0550667	0.00753193	0.180667	0.181067	0.169467
D	0.25	0.0901667	0.0238667	0.0150667	0.0430333	0.0410551	0.0627667	0.0660667	0.0665667	0.0651333	0.00206478	0.0373667	0.0411667	0.0478667	0.0421333	0.00531633	0.0408667	0.0479667	0.0706667	0.0531667	0.0155657	0.4274	0.3238	0.2646	0.3386	0.0824029	0.141	0.1617	0.1486	0.150433	0.0104711	0.3218	0.291	0.2475	0.286767	0.0373305	0.0925	0.0805	0.2556	0.142867	0.0978141	0.0104667	0.0103667	0.00976667	0.0102	0.000378594	0.0174667	0.0168667	0.0176667
E	0.125	0.383767	0.342867	0.347467	0.358033	0.0224041	0.335267	0.320567	0.327267	0.3277	0.00735957	0.298367	0.308167	0.319167	0.308567	0.0104058	0.317267	0.322367	0.323867	0.321167	0.00345977	0.4279	0.4039	0.4028	0.411533	0.0141846	0.3888	0.3813	0.3864	0.3855	0.00383014	0.3444	0.2937	0.3262	0.321433	0.0256839	0.3549	0.3695	0.3903	0.371567	0.0177903	0.0106667	0.0103667	0.0102667	0.0104333	0.000208167	0.0151667	0.0139667	0.0140667
F	0.0625	0.401967	0.368467	0.354567	0.375	0.024366	0.333667	0.360467	0.344167	0.3461	0.0135042	0.333967	0.325367	0.331967	0.330433	0.00450037	0.306967	0.287067	0.290067	0.2947	0.0107286	0.4337	0.3774	0.3788	0.396633	0.0321083	0.3877	0.3999	0.3931	0.393567	0.00611337	0.3248	0.3866	0.3869	0.3661	0.0357672	0.3914	0.4098	0.4436	0.414933	0.0264759	0.0104667	0.0106667	0.0106667	0.0106	0.00011547	0.0129667	0.0134667	0.0130667
G	0.0313	0.431767	0.408767	0.409067	0.416533	0.0131933	0.408467	0.393667	0.416767	0.4063	0.0117014	0.413967	0.416267	0.408167	0.4128	0.00417413	0.415367	0.415967	0.486767	0.439367	0.0410507	0.4471	0.4199	0.4308	0.4326	0.013689	0.4583	0.4523	0.4588	0.456467	0.00361709	0.404	0.4239	0.4079	0.411933	0.0105453	0.4233	0.4297	0.4666	0.439867	0.0233718	0.0108667	0.0103667	0.0104667	0.0105667	0.000264575	0.0220667	0.0113667	0.0180667
H	0.0156	0.430667	0.427167	0.418367	0.4254	0.00633745	0.440767	0.422067	0.424767	0.4292	0.0101076	0.426667	0.419467	0.422767	0.422967	0.00360416	0.436867	0.423867	0.515367	0.4587	0.0495034	0.4431	0.4139	0.4362	0.431067	0.0152618	0.4785	0.4772	0.4865	0.480733	0.0050362	0.3734	0.4066	0.3882	0.3894	0.0166325	0.4529	0.4863	0.4738	0.471	0.0168751	0.0104667	0.0106667	0.0107667	0.0106333	0.000152753	0.106167	0.0960667	0.0708667
I	0.0078	0.439967	0.439467	0.441967	0.440467	0.00132288	0.466267	0.521767	0.490567	0.492867	0.0278214	0.459067	0.461467	0.445967	0.4555	0.00834286	0.477567	0.487267	0.566467	0.510433	0.0487681	0.5219	0.4457	0.4551	0.474233	0.0415472	0.5164	0.4871	0.4279	0.477133	0.045084	0.5246	0.5509	0.5292	0.5349	0.014046	0.4521	0.4514	0.484	0.4625	0.0186228	0.0284667	0.0623667	0.106467	0.0657667	0.039111	0.0365667	0.0424667	0.0438667
		-0.00763333	-0.00673333	0.0143667																		-0.0003	0.0002	0.0001
		Blank																				Blank
[truncated: 42 more columns]

## Sheet: Supl Figs - Reference strains
Alcohol Based
	E.faecalis	S.aureus	S.enteritidis	P.aeruginosa	E.coli
Product 1	0.75	0.5	0.25	0.25	0.25
Product 2	0.75	0.75	0.5	0.25	0.5
Product 3	0.75	0.5	0.5	0.75	0.5
Product 4	1	0.5	0.25	0.5	0.25
Product 5	1	0.75	0.5	0.25	0.5
Product 6	0.75	0.75	0.5	0.25	0.5
Product 7	0.75	0.75	0.5	0.5	0.5
Product 8	0.75	0.75	0.5	0.25	0.5
Product 15	0.75	0.75	0.5	0.25	0.25
Product 16	0.75	0.75	0.5	0.5	0.5
Product 17	0.75	0.5	0.5	0.25	0.25
Product 18	0.75	0.75	0.5	0.5	0.5
Chlorhexidine gluconate Based
	E.faecalis	S.aureus	S.enteritidis	P.aeruginosa	E.coli
Product 11	0.0078	0.0078	0.0078	0.0078	0.0078
Product 12	0.0078	0.0078	0.0078	0.0078	0.0078
	chlorhexidine gluconate,Isopropyl Alcohol
	E.faecalis	S.aureus	S.enteritidis	P.aeruginosa	E.coli
Product 10	0.5	0.5	0.25	0.5	0.25
Product 13	0.0156	0.0078	0.0078	0.0156	0.0078
Product 14	0.0156	0.0078	0.0078	0.0078	0.0078
	Chlorhexidine gluconate , Hexamidine ,Chlorocresol
	E.faecalis	S.aureus	S.enteritidis	P.aeruginosa	E.coli
Product 9	0.5	0.5	0.25	0.5	0.25

## Sheet: Supl Figs - Clinical isolates
Alcohol Based
	S.enteritidis	E.faecalis	MRSA	E.coil	P.aeruginosa
Product 1	0.5	0.75	0.5	0.25	0.25
Product 2	0.5	0.75	0.75	0.5	0.25
Product 3	0.5	0.75	0.75	0.5	0.25
Product 4	0.25	0.75	0.5	0.5	0.25
Product 5	0.5	0.75	0.75	0.5	0.5
Product 6	0.5	0.75	0.75	0.5	0.5
Product 7	0.5	0.75	0.75	0.5	0.5
Product 8	0.5	0.75	0.75	0.5	0.5
Product 15	0.5	0.75	1	0.25	0.25
Product 16	0.25	0.75	1	0.5	0.5
Product 17	0.25	0.75	1	0.25	0.25
Product 18	0.5	0.75	1	0.5	0.25
Chlorhexidine gluconate Based
	S.enteritidis	E.faecalis	MRSA	E.coil	P.aeruginosa
Product 11	0.0078	0.0078	0.0078	0.0078	0.0078
Product 12	0.0078	0.0078	0.0078	0.0078	0.0078
	chlorhexidine gluconate,Isopropyl Alcohol
	S.enteritidis	E.faecalis	MRSA	E.coil	P.aeruginosa
Product 10	0.25	0.5	0.125	0.5	0.5
Product 13	0.0078	0.0156	0.0078	0.0078	0.0078
Product 14	0.0078	0.0078	0.0078	0.0078	0.0078
	Chlorhexidine gluconate , Hexamidine ,Chlorocresol
	S.enteritidis	E.faecalis	MRSA	E.coil	P.aeruginosa
Product 9	0.25	0.5	0.125	0.5	0.5
												.
